# Supplementary material for: Integrating Social Care into Healthcare: A Review on Applying the Social Determinants of Health in Clinical Settings
Source: Int J Environ Res Public Health. 2023 Oct 2;20(19):6873. doi: 10.3390/ijerph20196873 (PMC10573056; doi:10.3390/ijerph20196873)
Supplement: Supplementary file 1 [file ijerph-20-06873-s001.zip]

Archive with 1 entries (1 files):
- ijerph-2568306-supplementary.pdf
